# Supplementary material for: Genotype–Phenotype Correlations in Alport Syndrome—A Single-Center Experience
Source: Genes (Basel). 2024 May 7;15(5):593. doi: 10.3390/genes15050593 (PMC11121304; doi:10.3390/genes15050593)
Supplement: Supplementary file 1 [file genes-15-00593-s001.zip]

Archive with 1 entries (1 files):
- genes-2988516-supplementary.pdf
